# Supplementary material for: Demographic and Clinical Characteristics of Hospitalized Patients with Type 2 Diabetes Mellitus and Comorbid Parkinson’s Disease in Spain: A Nationwide Observational Study (2017–2023)
Source: J Clin Med. 2025 Jul 2;14(13):4679. doi: 10.3390/jcm14134679 (PMC12251495; doi:10.3390/jcm14134679)
Supplement: Supplementary file 1 [file jcm-14-04679-s001.zip]

Archive with 1 entries (1 files):
- jcm-3693418-supplementary.pdf
